# Supplementary material for: In Patients Hospitalized for Community-Acquired Pneumonia, SARS-CoV-2 Is Associated with Worse Clinical Outcomes When Compared to Influenza
Source: Pathogens. 2023 Apr 7;12(4):571. doi: 10.3390/pathogens12040571 (PMC10142714; doi:10.3390/pathogens12040571)
Supplement: Supplementary file 1 [file pathogens-12-00571-s001.zip]

Archive with 1 entries (1 files):
- pathogens-2252307-supplementary.pdf
